# Supplementary material for: Assessment of metagenomic workflows using a newly constructed human gut microbiome mock community
Source: DNA Res. 2023 May 31;30(3):dsad010. doi: 10.1093/dnares/dsad010 (PMC10229288; doi:10.1093/dnares/dsad010)
Supplement: dsad010_suppl_Supplementary_Table [file dsad010_suppl_supplementary_table.xlsx]

## Sheet: TableS1
Table S1. Genome information of 18 bacterial strains.
Strain	Phylum	RefSeq accession	Assembly status	NCBI Strain ID	Genome length (bp) (including gaps)	Molecular weight of genome per bacteria cell (fg)	GC%	Number of CDSs	Number of CDSs with unique RefSeq IDs	16S rRNA gene copy number per genome
Bacteroides thetaiotaomicron JCM 5827T	Bacteroidota	GCF_000011065.1	complete	VPI-5482	6293399	8.11852	42.5	4816	4816	5
Parabacteroides distasonis JCM 5825T	Bacteroidota	GCF_000012845.1	complete	ATCC 8503	4811379	6.2619	45	3860	3848	5
Agathobacter rectalis JCM 17463T (previous name is Eubacterium rectale JCM 17463T)	Bacillota	GCF_000020605.1	complete	ATCC 33656	3449685	4.42774	41	3103	3030	5
Anaerostipes caccae JCM 13470T	Bacillota	GCF_000154305.1	scaffold	DSM 14662	3606936	4.67995	44	3361	3354	4
Prevotella copri JCM 13464T	Bacteroidota	GCF_000157935.1	scaffold	DSM 18205	3512473	4.56615	44.5	2803	2800	5
Collinsella aerofaciens JCM 10188T	Actinomycetota	GCF_000169035.1	contig	ATCC 25986	2439869	3.36283	60.5	1998	1980	5
Catenibacterium mitsuokai JCM 10609T	Bacillota	GCF_000173795.1	contig	DSM 15897	2671313	3.36607	36.5	2456	2455	5
Bifidobacterium longum subsp. longum JCM 1217T	Actinomycetota	GCF_000196555.1	complete	JCM 1217	2385164	3.28268	60	1903	1895	4
Flavonifractor plautii 32125T	Bacillota	GCF_000239295.1	scaffold	ATCC 29863	3820124	5.27284	61	3603	3603	2
Megamonas funiformis JCM 14723T	Bacillota	GCF_000245775.1	scaffold	YIT 11815	2562512	3.16123	31	2393	2389	5
Blautia producta JCM 1471T	Bacillota	GCF_000373885.1	scaffold	ATCC 27340	6085687	7.93859	45.5	5379	5353	5
Veillonella tobetsuensis JCM 17976T	Bacillota	GCF_001078375.1	scaffold	ATCC BAA-2400	2161277	2.74171	38	1895	1894	4
Roseburia faecis JCM 17581T	Bacillota	GCF_001406815.1	contig	M72	3334694	4.3051	42.5	3041	3023	4
Clostridium bolteae JCM 12243T	Bacillota	GCF_002234575.2	complete	ATCC BAA-613	6614036	8.75646	49	5907	5855	5
Faecalibacterium prausnitzii JCM 31915 (current name is Faecalibacterium duncaniae JCM31915T)	Bacillota	GCF_002734145.1	complete	A2-165	3110044	4.22138	56	2782	2746	6
Megasphaera elsdenii JCM 1772T	Bacillota	GCF_003010495.1	complete	ATCC 25940	2478942	3.32149	52.5	2147	2142	7
Streptococcus mutans JCM 5705T	Bacillota	GCF_006739205.1	complete	NBRC 13955	2018796	2.54384	36.5	1906	1903	5
Ruminococcus gnavus JCM 6515T	Bacillota	GCF_008121495.1	complete	JCM 6515	3552639	4.57761	42.5	3301	3242	5

## Sheet: TableS2
Table S2. Distribution at the phylum level of the 18 strains by country or residential area (based on Nishijima et al. 2016).
	Malawi	Venezuela	Peru	USA	China	Denmark	Spain	Russia	Sweden	France	Austria	Japan	Average
Actinomycetota	0.359269	0.288512	0.164708	0.42314	0.488475	0.281221	0.307372	0.191085	0.0902027	0.160674	0.0681171	0.137526	0.246692
Bacteroidota	0.244254	0.260455	0.37953	0.184607	0.160572	0.292407	0.245423	0.268586	0.350119	0.286955	0.260393	0.150971	0.257023
Bacillota	0.251087	0.283507	0.268904	0.232016	0.176619	0.241044	0.250072	0.311399	0.336674	0.34075	0.461659	0.528002	0.306811
Sum of the above (Max = 1)	0.85461	0.832473	0.813142	0.839763	0.825666	0.814672	0.802868	0.77107	0.776996	0.788379	0.790169	0.816499	0.810526
18 strains/total	0.703933	0.686929	0.647404	0.734202	0.723247	0.609762	0.640457	0.57685	0.557531	0.613479	0.582297	0.687924	0.647001

## Sheet: TableS3
Table S3. Ten DNA extraction methods evaluated in this study.
Name of method	Abbreviation	Reagents and commercial kit	Kit or manual	Conducted sequencing?	Current corresponding commercial kit
Enzymatic lysis	Enzyme	Lysozyme, Achromopeptidase, Proteinase K, SDS	Manual	Yes
Beads Phenol	BeadsPhenol	Glass beads, SDS, Phenol	Manual	Yes
MetaHIT method	MetaHIT	Guanidine thiocyanate, Zirconia beads, N-lauryl sarcosine, PVPP	Manual	Yes
HMP method	HMP	DNeasy PowerSoil kit (Qiagen)	Kit	Yes	DNeasy PowerSoil Pro Kit (Qiagen)
QIAamp	QIAamp	QIAamp DNA Stool Mini Kit	Kit	No
NucleoSpin	NucleoSpin	NucleoSpin DNA Stool (Takara)	Kit	No
PureLink	PureLink	PureLink Microbiome DNA Purification Kit (Thermo Fisher)	Kit	Yes
MonoFas	MonoFas	MonoFas DNA Purification Kit I (GL Sciences)	Kit	No	MonoFas DNA Purification Kit I (ANIMOS)
Zymo Quick-DNA	Zymo	Quick-DNA Fecal/Soil Microbe kit (Zymo Research)	Kit	Yes
FastDNA	FastDNA	FastDNA SPIN Kit (MP-Biomedicals)	Kit	No

## Sheet: TableS4
Table S4. rpoB qPCR primer sequences of each strain.
Target strain name	rpoB F primer	rpoB R primer	Amplicon length (bp)
Agathobacter rectalis JCM 17463T	AAGCTTATGGAAGGGCGTTC	ACACGGCCAACAACATCATC	318
Anaerostipes caccae JCM 13470T	TCACAACAATCCGCTGTCTG	TGGGCGTGAACAAAATGTCC	366
Bacteroides thetaiotaomicron JCM 5827T	TGCTCCGTTGAATGATGACG	TTTCAAAGCAGGCTCGAAGC	397
Bifidobacterium longum subsp. longum JCM 1217T	ACATGTTGAAGCTGCACCAC	TTGAGCACTTCGACGTTCAG	331
Blautia producta JCM 1471T	TTGCCACACCGGTATTTGAC	AAAGGCTGCTGTGTAACCAG	352
Catenibacterium mitsuokai JCM 10609T	AAGGTGAAAGCGGCGAAAAG	AGCACCAACGCGGATAATAC	398
Clostridium bolteae JCM 12243T	TTACGCTGCACCACTTAAGG	TTTCCGCATTGGTTCCGAAG	359
Collinsella aerofaciens JCM 10188T	TCGTGCCAACAAGAACATGC	TAAGCGTACAGTGCCCAAAC	309
Faecalibacterium prausnitzii JCM 31915	TAAGAACCGTAAGCTGCCTGTC	TGTTCTCAGCGGCAACAAAG	327
Flavonifractor plautii 32125T	AGCACAAGAACTGCATCGAC	AGGTGAACACATCCTCCTTCAC	354
Megamonas funiformis JCM 14723T	AAAGCTCAGCGTGTAACAGC	TTCACCAGTTTCGTCTGCAC	336
Megasphaera elsdenii JCM 1772T	TCAAATTCGTCCGCTCCAAC	ATGATGCCGTTTTCGTCGAG	352
Parabacteroides distasonis JCM 5825T	TGCCGAGAATTTCCCGATTG	ACAACTTCGTTCCGTTTGCG	338
Prevotella copri JCM 13464T	TTTGCCAGCGTGCATAATCC	AACAACAACACGCTCAGCAC	399
Roseburia faecis JCM 17581T	TTCAGAATGCTGCAGTTCCG	TGCAACAATTCACCGACAGC	364
Ruminococcus gnavus JCM 6515T	TGGAATCGCACATGACAAGC	TGCAAGATCGTAACGTCTCG	367
Streptococcus mutans JCM 5705T	TTGCAACGCCTGTCTTTGAC	ACGTTTGAGGCACCATAAGC	313
Veillonella tobetsuensis JCM 17976T	AGCGAAATCGTTGCTGTTCG	TACGCGAGCCAAATCATAGC	315

## Sheet: TableS5
Table S5. 16S rRNA gene primer pairs used in this study.
Primer pair	Region	F primer sequence	R primer sequence	F primer reference	R primer reference
27Fmod-338R	V1V2	AGRGTTTGATYMTGGCTCAG	TGCTGCCTCCCGTAGGAGT	Schloss and Handelsman, 2006. Kim et al. 2013	Huse et al. 2008
341F-785R	V3V4	CCTACGGGNGGCWGCAG	GACTACHVGGGTATCTAATCC	Claesson et al. 2010	Claesson et al. 2010
342F-806RS	V3V4	CTACGGGGGGCAGCAG	GGACTACCGGGGTATCT	Mori et al. 2014	Mori et al. 2014
515F-806R	V4	GTGCCAGCMGCCGCGGTAA	GGACTACHVGGGTWTCTAAT	Reysenbach and Pace, 1995. Caporaso et al. 2011	Caporaso et al. 2011
515FY-806RN	V4	GTGYCAGCMGCCGCGGTAA	GGACTACNVGGGTWTCTAAT	Watanabe et al. 2002. Parada et al. 2016	Apprill et al. 2015
515FY-926RY	V4V5	GTGYCAGCMGCCGCGGTAA	CCGYCAATTYMTTTRAGTTT	Watanabe et al. 2002. Parada et al. 2016	Quince et al. 2011
968F-1390R	V6V8	WACGCGARGAACCTTACC	TGACGGGCGGTGWGTAC	Nakayama, 2010	Nakayama, 2010
Apprill A, et al. Minor revision to V4 region SSU rRNA 806R gene primer greatly increases detection of SAR11 bacterioplankton. Aquatic Microbial Ecol. 2015; 75:129-137.
Caporaso JG, et al. Global patterns of 16S rRNA diversity at a depth of millions of sequences per sample. Proc Natl Acad Sci U S A. 2011; 108:4516-4522.
Claesson MJ, et al. Comparison of two next-generation sequencing technologies for resolving highly complex microbiota composition using tandem variable 16S rRNA gene regions. Nucleic Acids Res. 2010; 38:e200.
Huse SM, et al. Exploring microbial diversity and taxonomy using SSU rRNA hypervariable tag sequencing. PLoS Genet. 2008; 4:e1000255.
Kim SW, et al. Robustness of gut microbiota of healthy adults in response to probiotic intervention revealed by high-throughput pyrosequencing. DNA Res. 2013; 20:241-253.
Nakayama J. Pyrosequence-based 16S rRNA profiling of gastro-intestinal microbiota. Bioscience and Microflora. 2010; 2:83-96.
Parada AE, Needham DM, Fuhrman JA. Every base matters: assessing small subunit rRNA primers for marine microbiomes with mock communities, time series and global field samples. Environ Microbiol. 2016; 18:1403-1414.
Quince C, et al. Removing noise from pyrosequenced amplicons. BMC Bioinformatics. 2011; 12:38.
Schloss PD, Handelsman J. Toward a census of bacteria in soil. PLoS Comput Biol. 2006; 2:e92.
Watanabe K, Kodama Y, Kaku N. Diversity and abundance of bacteria in an underground oil-storage cavity. BMC Microbiol. 2002; 2:23.

## Sheet: TableS6
Table S6. Pearson correlation coefficients of the taxonomic composition of 16S rRNA gene amplicon sequencing data between MAPSeq and DADA2 analysis.
Primer pair	Pearson correlation coefficient
27Fmod-338R	0.841
341F-785R	0.91
342F-806RS	0.993
515F-806R	0.999
515FY-806RN	0.997
515FY-926RY	0.999
968F-1390R	0.879

## Sheet: TableS7
Table S7. List of 31 single-copy genes used for the calculation of strain composition in shotgun data.
Gene name	Encoded protein
tsaD	N6-L-threonylcarbamoyladenine synthase [EC:2.3.1.234]
leuS	leucyl-tRNA synthetase [EC:6.1.1.4]
valS	valyl-tRNA synthetase [EC:6.1.1.9]
pheS	phenylalanyl-tRNA synthetase alpha chain [EC:6.1.1.20]
hisS	histidyl-tRNA synthetase [EC:6.1.1.21]
rplA	large subunit ribosomal protein L1
rplB	large subunit ribosomal protein L2
rplC	large subunit ribosomal protein L3
rplD	large subunit ribosomal protein L4
rplE	large subunit ribosomal protein L5
rplF	large subunit ribosomal protein L6
rplK	large subunit ribosomal protein L11
rplM	large subunit ribosomal protein L13
rplN	large subunit ribosomal protein L14
rplO	large subunit ribosomal protein L15
rplR	large subunit ribosomal protein L18
rpsB	small subunit ribosomal protein S2
rpsC	small subunit ribosomal protein S3
rpsE	small subunit ribosomal protein S5
rpsG	small subunit ribosomal protein S7
rpsH	small subunit ribosomal protein S8
rpsI	small subunit ribosomal protein S9
rpsK	small subunit ribosomal protein S11
rpsL	small subunit ribosomal protein S12
rpsM	small subunit ribosomal protein S13
rpsO	small subunit ribosomal protein S15
rpsQ	small subunit ribosomal protein S17
rpoB	DNA-directed RNA polymerase subunit beta [EC:2.7.7.6]
secY	preprotein translocase subunit SecY
ffh	signal recognition particle subunit SRP54 [EC:3.6.5.4]
ychF	ribosome-binding ATPase

## Sheet: TableS8
Table S8. PCR conditions used for rpoB qPCR.
	Condition A	Condition B	Condition C	Condition D	Condition D'
	95°C 30 sec	95°C 30 sec	95°C 30 sec	95°C 30 sec	95°C 30 sec (97°C 60 sec)
	95°C 5 sec	95°C 5 sec	95°C 5 sec	95°C 5 sec	95°C 5 sec (97°C 15 sec)
	60°C 60 sec	53°C 30 sec	55°C 30 sec	60°C 30 sec	60°C 30 sec
		72°C 30 sec	72°C 30 sec	72°C 30 sec	72°C 30 sec
					Only GC-rich strains: JCM1217, JCM10188, JCM31915

## Sheet: TableS9
Table S9. Purity of the DNA extracted using the 10 extraction methods evaluated in this study.
260/280	Enzyme	BeadsPhenol	MetaHIT	HMP	QIAamp	NucleoSpin	PureLink	MonoFas	Zymo	FastDNA
Cell mix (18 bacteria)	2	1.95	1.31	1.78	1.37	1.83	1.72	2.17	1.92	4.41
260/230	Enzyme	BeadsPhenol	MetaHIT	HMP	QIAamp	NucleoSpin	PureLink	MonoFas	Zymo	FastDNA
Cell mix (18 bacteria)	2.12	3.16	0.92	1.33	0.21	1.14	1.12	1.37	0.49	0.01

## Sheet: TableS10
Table S10. Summary statistics for the DADA2 analysis of amplicon sequencing data.
Primer-pair	Raw read pairs	Sequence error filtered read pairs	Merged reads	Amplicon sequence variants (ASVs)	Chimera filtered ASVs	Number of reads from Chimera filtered ASVs
27Fmod-338R	77177	68237	N.A.	77	55	66901
341F-785R	94996	82636	81339	257	47	79631
342F-806RS	71816	60730	59064	299	55	56742
515F-806R	161146	151518	N.A.	184	82	147290
515FY-806RN	104699	98054	N.A.	121	71	95492
515FY-926RY	101077	86850	84891	154	50	83793
968F-1390R	61623	54663	52580	232	57	50966

[truncated: 4 more sheets: TableS11, TableS12, TableS13, TableS14]
